# Supplementary material for: Off-Hour Admission Is Associated with Poor Outcome in Patients with Intracerebral Hemorrhage
Source: J Clin Med. 2022 Dec 21;12(1):66. doi: 10.3390/jcm12010066 (PMC9821144; doi:10.3390/jcm12010066)
Supplement: Supplementary file 1 [file jcm-12-00066-s001.zip]

Archive with 1 entries (1 files):
- jcm-2053501-supplementary.pdf
